# Supplementary material for: New Benzimidazole 3′-Deoxynucleosides: Synthesis and Antiherpes Virus Properties
Source: Biomolecules. 2025 Jun 23;15(7):922. doi: 10.3390/biom15070922 (PMC12293048; doi:10.3390/biom15070922)
Supplement: Supplementary file 1 [file biomolecules-15-00922-s001.zip]

Archive with 1 entries (1 files):
- biomolecules-3637490-supplementary.pdf
